# Supplementary material for: Temporal patterns of radiocesium decline in current-year branches of coppiced Quercus serrata relative to stand age after the Fukushima nuclear accident
Source: Sci Rep. 2026 Mar 18;16:14218. doi: 10.1038/s41598-026-43819-8 (PMC13139364; doi:10.1038/s41598-026-43819-8)
Supplement: Supplementary file 1 — Supplementary Material 1 [file 41598_2026_43819_MOESM1_ESM.xlsx]

## Sheet: Table S1
Table S1. Summary of survey contents and 137Cs activity concentrations. The values in parentheses indicate the detection limits when 137Cs activity was not detected.
Site name	Plot ID	Local place name	Year of coppicing	Tree No.	DBH (cm) in January 2025	Sampling date in 2016–2017	137Cs activity concentration in 2016–2017 (Bq/kg, decay-corrected to December 1, 2016)*	Sampling date in 2020–2021	137Cs activity concentration in 2020–2021 (Bq/kg, decay-corrected to December 1, 2020)	Sampling date in 2025	137Cs activity concentration in 2025 (Bq/kg, decay-corrected to December 1, 2024)
A	A-1	Ohdaira-1-upper	2016	1	4.7	2016-12-09	1290	2020-12-09	389	2025-01-09	594
A	A-1	Ohdaira-1-upper	2016	2	6.4	2016-12-09	2380	2020-12-09	376	2025-01-09	519
A	A-1	Ohdaira-1-upper	2016	3	Not Available	2016-12-09	2260	2020-12-09	1150	Not Available	Not Available
A	A-1	Ohdaira-1-upper	2016	4	5.4	2016-12-09	2390	2020-12-09	589	2025-01-09	450
A	A-1	Ohdaira-1-upper	2016	5	7.5	2016-12-09	1190	2020-12-09	374	2025-01-09	276
A	A-2	Ohdaira-1-lower	2016	1	3.6	2016-12-09	193	2020-12-09	50.3	2025-01-09	47
A	A-2	Ohdaira-1-lower	2016	2	7.7	2016-12-09	406	2020-12-09	116	2025-01-09	121
A	A-2	Ohdaira-1-lower	2016	3	8.4	2016-12-09	1160	2020-12-09	274	2025-01-09	369
A	A-2	Ohdaira-1-lower	2016	4	Not Available	2016-12-09	172	Not Available	Not Available	Not Available	Not Available
A	A-2	Ohdaira-1-lower	2016	5	3.9	2016-12-09	703	2020-12-09	198	2025-01-09	211
A	A-3	Ohdaira-2	2013	1	9.5	2016-12-08	162	2020-12-09	344	2025-01-09	614
A	A-3	Ohdaira-2	2013	2	7.9	2016-12-08	266	2020-12-09	128	2025-01-09	205
A	A-3	Ohdaira-2	2013	3	9	2016-12-08	419	2020-12-09	316	2025-01-09	330
A	A-3	Ohdaira-2	2013	4	7.8	2016-12-08	114	2020-12-09	213	2025-01-09	282
A	A-3	Ohdaira-2	2013	5	10.9	2016-12-08	66.6	2020-12-09	74.4	2025-01-09	57.4
B	B	Tokorokubo	2015	1	4.8	2017-03-08	57.3	2021-01-22	28	2025-01-08	33.1
B	B	Tokorokubo	2015	2	10	2017-03-08	68	2021-01-22	35.4	2025-01-08	60.7
B	B	Tokorokubo	2015	3	11.9	2017-03-08	275	2021-01-22	88.8	2025-01-08	39.4
B	B	Tokorokubo	2015	4	7.2	2017-03-08	116	2021-01-22	18.9	2025-01-08	9.79
B	B	Tokorokubo	2015	5	11.4	2017-03-08	280	2021-01-22	162	2025-01-08	193
C	C	Yamaguchi	2015	1	9.1	2017-03-09	1150	2020-12-10	849	2025-01-09	1180
C	C	Yamaguchi	2015	2	9	2017-03-09	415	2020-12-10	237	2025-01-09	328
C	C	Yamaguchi	2015	3	10.5	2017-03-09	1060	2020-12-10	583	2025-01-09	1020
C	C	Yamaguchi	2015	4	11.3	2017-03-09	909	2020-12-10	660	2025-01-09	601
C	C	Yamaguchi	2015	5	10.7	2017-03-09	628	2020-12-10	145	2025-01-09	205
D	D	Tochinokisawa	2014	1	6.1	2017-03-09	270	2021-01-22	169	2025-01-09	308
D	D	Tochinokisawa	2014	2	6.2	2017-03-09	318	2021-01-22	204	2025-01-09	266
D	D	Tochinokisawa	2014	3	5.8	2017-03-09	279	2021-01-22	203	2025-01-09	338
D	D	Tochinokisawa	2014	4	8.8	2017-03-09	286	2021-01-22	181	2025-01-09	256
D	D	Tochinokisawa	2014	5	9.8	2017-03-09	278	2021-01-22	115	2025-01-09	187
E	E	Ohkubo	2014	1	4.8	2016-12-05	236	2021-01-22	210	2025-01-09	164
E	E	Ohkubo	2014	2	6.5	2016-12-05	106	2021-01-22	95.3	2025-01-09	93.2
E	E	Ohkubo	2014	3	5.7	2016-12-05	225	2021-01-22	288	2025-01-09	192
E	E	Ohkubo	2014	4	6.2	2016-12-05	736	2021-01-22	589	2025-01-09	436
E	E	Ohkubo	2014	5	3.3	2016-12-05	446	2021-01-22	250	2025-01-09	291
F	F-1	Ishibashi-1	2014	1	1.4	2016-12-07	222	2020-12-09	149	2025-01-10	104
F	F-1	Ishibashi-1	2014	2	5.9	2016-12-07	67.8	2020-12-09	83.2	2025-01-10	71.8
F	F-1	Ishibashi-1	2014	3	5.6	2016-12-07	148	2020-12-09	57.5	2025-01-10	45.4
F	F-1	Ishibashi-1	2014	4	7	2016-12-07	196	2020-12-09	118	2025-01-10	128
F	F-1	Ishibashi-1	2014	5	8	2016-12-07	113	2020-12-09	72.4	2025-01-10	98.9
F	F-2	Ishibashi-2	2013	1	2.7	2016-12-07	49.7	2020-12-10	144	2025-01-10	84.5
F	F-2	Ishibashi-2	2013	2	8.9	2016-12-07	180	2020-12-10	167	2025-01-10	134
F	F-2	Ishibashi-2	2013	3	6	2016-12-07	221	2020-12-10	291	2025-01-10	419
F	F-2	Ishibashi-2	2013	4	10.9	2016-12-07	29.3	2020-12-10	20.6	2025-01-10	21.6
F	F-2	Ishibashi-2	2013	5	9	2016-12-07	188	2020-12-10	526	2025-01-10	542
G	G	Higashiyachi	2014	1	Not Available	2017-03-08	379	2020-12-10	269	Not Available	Not Available
G	G	Higashiyachi	2014	2	Not Available	2017-03-08	1630	2020-12-10	1590	Not Available	Not Available
G	G	Higashiyachi	2014	3	1.8	2017-03-08	929	2020-12-10	690	2025-01-24	432
G	G	Higashiyachi	2014	4	2.3	2017-03-08	1250	2020-12-10	683	2025-01-24	713
G	G	Higashiyachi	2014	5	Not Available	2017-03-08	1890	2020-12-10	1430	Not Available	Not Available
H	H-1	Kurojika-upper	2013	1	13.9	Not Available	Not Available	Not Available	Not Available	2025-01-09	59.8
H	H-1	Kurojika-upper	2013	2	10.9	2016-12-08	160	2020-12-09	138	2025-01-09	178
H	H-1	Kurojika-upper	2013	3	15.2	2016-12-08	Not Detected (2.88)	2020-12-09	23	2025-01-09	8.17
H	H-1	Kurojika-upper	2013	4	13	2016-12-08	Not Detected (0.63)	2020-12-09	18.2	2025-01-09	9.55
H	H-1	Kurojika-upper	2013	5	11.8	2016-12-08	6.93	2020-12-09	10.7	2025-01-09	5.39
H	H-2	Kurojika-lower	2013	1	12.5	2016-12-08	105	2020-12-09	41.3	2025-01-09	25.7
H	H-2	Kurojika-lower	2013	2	17.6	2016-12-08	61.6	2020-12-09	54.1	2025-01-09	74.1
H	H-2	Kurojika-lower	2013	3	7.1	2016-12-08	788	2020-12-09	427	2025-01-09	210
H	H-2	Kurojika-lower	2013	4	14.1	2016-12-08	404	2020-12-09	633	2025-01-09	941
H	H-2	Kurojika-lower	2013	5	10.7	2016-12-08	93.3	2020-12-09	41.7	2025-01-09	105
I	I-1	Maeharazawa-1	2012	1	9.1	2016-12-09	Not Detected (0.15)	2021-01-21	29.1	2025-01-10	51.5
I	I-1	Maeharazawa-1	2012	2	10.6	2016-12-09	129	2021-01-21	188	2025-01-10	172
I	I-1	Maeharazawa-1	2012	3	11.7	2016-12-09	144	2021-01-21	187	2025-01-10	130
I	I-1	Maeharazawa-1	2012	4	8.9	2016-12-09	34.8	2021-01-21	12.4	2025-01-10	20.6
I	I-1	Maeharazawa-1	2012	5	9.9	2016-12-09	210	2021-01-21	113	2025-01-10	47.1
I	I-2	Maeharazawa-2	2012	1	12.2	2016-12-09	70.5	2021-01-21	11.4	2025-01-10	22.8
I	I-2	Maeharazawa-2	2012	2	10.6	2016-12-09	99.6	2021-01-21	84.7	2025-01-10	111
I	I-2	Maeharazawa-2	2012	3	9.8	2016-12-09	38.3	2021-01-21	35.8	2025-01-10	67.4
I	I-2	Maeharazawa-2	2012	4	10.8	2016-12-09	46.7	2021-01-21	27.6	2025-01-10	124
I	I-2	Maeharazawa-2	2012	5	8.8	2016-12-09	47.3	2021-01-21	11.1	2025-01-10	26.4
I	I-3	Maeharazawa-3	2012	1	6.9	2017-03-16	901	2021-01-22	1560	2025-01-24	647
I	I-3	Maeharazawa-3	2012	2	6.8	2017-03-16	1680	2021-01-22	931	2025-01-24	693
I	I-3	Maeharazawa-3	2012	3	7.1	2017-03-16	1530	2021-01-22	708	2025-01-24	811
I	I-3	Maeharazawa-3	2012	4	1.9	2017-03-16	184	2021-01-22	222	2025-01-24	124
I	I-3	Maeharazawa-3	2012	5	3.5	2017-03-16	160	2021-01-22	99.8	2025-01-24	41.4
J	J-1	Yobiishi-1	2012	1	6.9	2017-01-19	210	2021-01-21	322	2025-01-23	309
J	J-1	Yobiishi-1	2012	2	9.7	2017-01-19	422	2021-01-21	279	2025-01-23	366
J	J-1	Yobiishi-1	2012	3	9.7	2017-01-19	848	2021-01-21	322	2025-01-23	558
J	J-1	Yobiishi-1	2012	4	9.7	2017-01-19	94.3	2021-01-21	36.7	2025-01-23	45.4
J	J-1	Yobiishi-1	2012	5	9.2	2017-01-19	105	2021-01-21	70.9	2025-01-23	54.6
J	J-2	Yobiishi-2	2011	1	4.6	2016-12-06	162	2021-01-21	343	2025-01-23	257
J	J-2	Yobiishi-2	2011	2	2.6	2016-12-06	676	2021-01-21	128	2025-01-23	121
J	J-2	Yobiishi-2	2011	3	4.6	2016-12-06	384	2021-01-21	272	2025-01-23	276
J	J-2	Yobiishi-2	2011	4	5.8	2016-12-06	547	2021-01-21	505	2025-01-23	547
J	J-2	Yobiishi-2	2011	5	2	2016-12-06	495	2021-01-21	256	2025-01-23	173
K	K	Dounouchi	2011	1	5.1	2017-01-17	3310	2020-12-10	4780	2025-01-24	3820
K	K	Dounouchi	2011	2	Not Available	2017-01-17	6880	2020-12-10	7220	Not Available	Not Available
K	K	Dounouchi	2011	3	7	2017-01-17	11300	2020-12-10	8360	2025-01-24	2850
K	K	Dounouchi	2011	4	6.7	2017-01-17	7430	2020-12-10	5760	2025-01-24	4220
K	K	Dounouchi	2011	5	4.5	2017-01-17	6150	2020-12-10	3890	2025-01-24	2310
L	L-1	Kitasaku-upper	2011	1	12	2016-12-20	336	2020-12-10	761	2025-01-08	665
L	L-1	Kitasaku-upper	2011	2	13	2016-12-20	1000	2020-12-10	873	2025-01-08	877
L	L-1	Kitasaku-upper	2011	3	10.1	2016-12-20	1060	2020-12-10	1050	2025-01-08	425
L	L-1	Kitasaku-upper	2011	4	10.8	2017-01-18	277	2020-12-10	293	2025-01-08	220
L	L-1	Kitasaku-upper	2011	5	9.2	2016-12-20	284	2020-12-10	192	2025-01-08	210
L	L-2	Kitasaku-lower	2011	1	10.4	2016-12-01	74.1	2020-12-10	48.4	2025-01-08	27.7
L	L-2	Kitasaku-lower	2011	2	10.1	2016-12-20	131	2020-12-10	121	2025-01-08	75.7
L	L-2	Kitasaku-lower	2011	3	12.4	2016-12-20	285	2020-12-10	347	2025-01-08	95.4
L	L-2	Kitasaku-lower	2011	4	2.6	2016-12-20	409	2020-12-10	260	2025-01-08	158
L	L-2	Kitasaku-lower	2011	5	7.6	2016-12-20	35	2020-12-10	193	2025-01-08	131
*Reported values by previous studies (Kanasashi et al., 2020; Itô et al., 2023).
References
Kanasashi et al. (2020) Relationship between the activity concentration of 137Cs in the growing shoots of Quercus serrata and soil 137Cs, exchangeable cations, and pH in Fukushima. Japan. J. Environ. Radioact. 220–221, 106276.
Itô et al. (2023) Variability in radiocesium activity concentration in growing hardwood shoots in Fukushima, Japan. PLoS ONE 18(12):e0293166.
